# Supplementary material for: Automated High-Definition MRI Processing Routine Robustly Detects Longitudinal Morphometry Changes in Alzheimer’s Disease Patients
Source: Front Aging Neurosci. 2022 Jun 7;14:832828. doi: 10.3389/fnagi.2022.832828 (PMC9211026; doi:10.3389/fnagi.2022.832828)
Supplement: Supplementary Table 1 — Demographic tabular listing with APOE genotypes. For each subject, the table lists two rows, one per session (Screening and Year 1), with columns Age Range, Age, Sex, Diagnosis, MMSE scores, APOE A1 and A2, CDR GLOBAL score, FAQ TOTAL score, NPI TOTAL. Values for ABETA40, ABETA42, PTAU and TAU are available for some subjects but overall largely incomplete and are therefore excluded from any statistical assessment. [file Table_1.xlsx]

## Sheet: MetaInfo
Subject	Session	Age Range	Age	Sex	Diagnosis	MMSE	APOE A1	APOE A2	CDR GLOBAL	FAQ TOTAL	NPI TOTAL	ABETA40	ABETA42	PTAU	TAU
003_S_6264	Screening	51-55	55.3	Male	Alzheimer's Disease	23	4	4	0.5	1	0	11850	344	38.78	327.7
	Year 1				Alzheimer's Disease	19	4	4	1	5	0
011_S_6303	Screening	66-70	70.4	Male	Alzheimer's Disease	23	3	3	1	9	1	19330	689.7	32.74	319.5
	Year 1				Alzheimer's Disease	25	3	3	1		0
022_S_6796	Screening	71-75	71.7	Male	Alzheimer's Disease	20			1	14	13
	Year 1				Alzheimer's Disease	23			0.5	24	38
023_S_6661	Screening	71-75	75.0	Female	Alzheimer's Disease	18	3	3	1	13	14
	Year 1				Alzheimer's Disease	18	3	3	1	19	6
032_S_6600	Screening	71-75	71.2	Female	Alzheimer's Disease	17	4	3	1	26	22	20050	722	61.99	582.9
	Year 1				Alzheimer's Disease	12	4	3	2	30	35
033_S_6705	Screening	71-75	74.9	Male	Alzheimer's Disease	25	2	4	1	18	5
	Year 1				Alzheimer's Disease	23	2	4	1	13	21
036_S_6179	Screening	76-80	79.4	Male	Alzheimer's Disease	21	3	3	1	10	6	16210	448.9	28.75	334.9
	Year 1				Alzheimer's Disease	21	3	3	1	19	8
037_S_6216	Screening	81-85	83.8	Male	Alzheimer's Disease	24	4	4	0.5	22	17	25950	754.1	49.22	477.4
	Year 1				Alzheimer's Disease	21	4	4	2	26	20
037_S_6377	Screening	81-85	81.6	Female	Alzheimer's Disease	29	3	4	1	10	5
	Year 1				Alzheimer's Disease	24	3	4		13	2
116_S_6100	Screening	71-75	71.3	Female	Alzheimer's Disease	18	4	4	1	26	9
	Year 1				Alzheimer's Disease	13	4	4	2	30	6
116_S_6543	Screening	71-75	72.2	Male	Alzheimer's Disease	25	3	4	1	17	24
	Year 1				Alzheimer's Disease	25	3	4	1	17	21
123_S_6825	Screening	71-75	73.3	Female	Alzheimer's Disease	24			0.5	8	46
	Year 1				Alzheimer's Disease	18			0.5	10	45
126_S_6683	Screening	66-70	66.7	Male	Alzheimer's Disease	24	4	3	1	21	18
	Year 1				Alzheimer's Disease	20	4	3	2	27	16
127_S_6433	Screening	76-80	76.4	Male	Alzheimer's Disease	24	4	4	0.5	23	10	20550	647.9	48.27	438.6
	Year 1				Alzheimer's Disease	21	4	4	1	19	0
127_S_6549	Screening	66-70	66.1	Male	Alzheimer's Disease	22	4	4	0.5	18	10	12880	429.9	44.01	406.6
	Year 1				Alzheimer's Disease	19	4	4	1	24	18
129_S_6763	Screening	81-85	82.3	Female	Alzheimer's Disease	25			1	15	9
	Year 1				Alzheimer's Disease	19			0.5	11	6
129_S_6784	Screening	81-85	82.9	Male	Alzheimer's Disease	26			1	12	8
	Year 1				Alzheimer's Disease	23			1	9	12
130_S_6072	Screening	86-90	89.2	Female	Alzheimer's Disease	24	2	4	1	12	3	25510	791.3	36.4	361.9
	Year 1				Alzheimer's Disease	26	2	4	1	15	3
135_S_6284	Screening	76-80	80.1	Male	Alzheimer's Disease	23	3	4	0.5	16	3
	Year 1				Alzheimer's Disease	27	3	4	0.5	10	0
135_S_6389	Screening	66-70	69.7	Male	Alzheimer's Disease	24	4	4	1	8	4	17970	446.4	20.1	240.3
	Year 1				Alzheimer's Disease	29	4	4	1	11	2
135_S_6545	Screening	61-65	61.4	Female	Alzheimer's Disease	20	3	4	1	24	2	11640	386.3	35.22	382.3
	Year 1				Alzheimer's Disease	12	3	4	2	30	8
168_S_6142	Screening	86-90	86.1	Female	Alzheimer's Disease	20	3	3	0.5	12	0
	Year 1				Alzheimer's Disease	18	3	3	1	2	8
301_S_6592	Screening	71-75	71.8	Male	Alzheimer's Disease	23	4	4	0.5	13	9
	Year 1				Alzheimer's Disease	24	4	4	1	21	32
305_S_6810	Screening	71-75	73.2	Male	Alzheimer's Disease	23			1	14	17
	Year 1				Alzheimer's Disease	27				16	13
305_S_6850	Screening	76-80	79.7	Male	Alzheimer's Disease	24			0.5	13	0
	Year 1				Alzheimer's Disease
002_S_1261	Screening	71-75	71.1	Female	Cognitively Normal	30			0.5	3	4
	Year 1				Cognitively Normal	29			0.5	10	10
002_S_4213	Screening	76-80	78.0	Female	Cognitively Normal	28			0	0	3	15790	1529	18.49	211.1
	Year 1				Cognitively Normal	30			0	0	0	17700	1824	18.68	222.3
002_S_6007	Screening	76-80	76.8	Female	Cognitively Normal	29	4	4	0	0	2	18510	473	31.48	340.7
	Year 1				Cognitively Normal	30			0	0	0
002_S_6009	Screening	66-70	67.5	Male	Cognitively Normal	29	3	4	0	1	1	11150	637.8	9.33	117.8
	Year 1				Cognitively Normal	30			0	0	0
002_S_6030	Screening	66-70	65.1	Female	Cognitively Normal	30	3	4	0	0	2	21250	740.4	28.89	330.6
	Year 1				Cognitively Normal	30			0	1	12
002_S_6053	Screening	66-70	65.7	Male	Cognitively Normal	30	2	3	0	0	0	18460	1840	14.84	175.2
	Year 1				Cognitively Normal	29			0	2	0
002_S_6066	Screening	66-70	68.4	Female	Cognitively Normal	30	3	3	0	0	0	33580	1117	45.51	505.6
	Year 1				Cognitively Normal	29			0	0	2
003_S_4288	Screening	71-75	72.5	Female	Cognitively Normal	29			0	0	0	11320	702.4	11.25	130
	Year 1				Cognitively Normal	27			0	0	1	11150	611.2	11.95	130.6
003_S_4644	Screening	66-70	67.6	Female	Cognitively Normal	28			0	0	0
	Year 1				Cognitively Normal	27			0	0	0
003_S_6067	Screening	61-65	63.1	Female	Cognitively Normal	29	3	3	0	0	0	14180	1173	14.65	182.6
	Year 1				Cognitively Normal	28			0	0	0
003_S_6260	Screening	66-70	69.0	Male	Cognitively Normal	29	3	3	0	0	1	15700	1011	15.44	181.5
	Year 1				Cognitively Normal	26			0	1	0
003_S_6307	Screening	76-80	76.3	Male	Cognitively Normal	27	3	4	0	0	0	12170	557.1	14.49	151.3
	Year 1				Cognitively Normal	27			0	0	0
006_S_0498	Screening	71-75	70.3	Male	Cognitively Normal	29			0	0	0	19570	1948	19.46	210.1
	Year 1				Cognitively Normal	27			0	0	0	24680	2462	25.81	280.3
006_S_6209	Screening	71-75	72.2	Male	Cognitively Normal	30	3	3	0	0	0
	Year 1				Cognitively Normal	29			0	1	0
006_S_6234	Screening	71-75	70.6	Female	Cognitively Normal		3	4	0	1	3	18890	1943	15.91	187.2
	Year 1				Cognitively Normal	29			0
011_S_6367	Screening	81-85	81.2	Female	Cognitively Normal	30	3	3	0	0	0	25410	1173	33.1	362.9
	Year 1				Cognitively Normal	30			0	0	0
011_S_6465	Screening	66-70	66.8	Male	Cognitively Normal	30	3	3	0	0	0	16380	815.6	15.23	188.2
	Year 1				Cognitively Normal	30			0	0	0
019_S_4835	Screening	81-85	79.3	Male	Cognitively Normal	29			0	0	1	18570	679.7	24.65	262.3
	Year 1				Cognitively Normal	28			0	0	12	20990	733.9	34.88	325.9
032_S_4277	Screening	76-80	71.4	Female	Cognitively Normal	30			0.5	1	0	25640	2852	19.28	229.2
	Year 1				Cognitively Normal	29			0	1	12	26740	2896	20	236.2
100_S_0069	Screening	81-85	72.9	Male	Cognitively Normal	29			0.5		0
	Year 1				Cognitively Normal	30			0	0	0
116_S_6133	Screening	71-75	69.3	Female	Cognitively Normal		3	4	0	1	0	15380	592.8	23.25	246.1
	Year 1				Cognitively Normal	30			0	0	2
127_S_0259	Screening	71-75	70.6	Male	Cognitively Normal	15			2	25	9	18120	715.3	32.05	285.5
	Year 1				Cognitively Normal	7			2	28	12	20300	742.2	41.66	378.6
135_S_6104	Screening	66-70	69.0	Male	Cognitively Normal	30	3	4	0	0	0	23470	1180	27.6	298.9
	Year 1				Cognitively Normal	30			0	0	0
141_S_6061	Screening	71-75	74.0	Female	Cognitively Normal	30	3	3	0	0	2	19950	581.6	28.24	288.9
	Year 1				Cognitively Normal	30			0.5	0	0
141_S_6178	Screening	66-70	66.0	Female	Cognitively Normal	30	3	4	0	0	0	20830	867.7	31.49	312.9
	Year 1				Cognitively Normal	30			0	0	0
